# Supplementary material for: The Enhancement Origin of Antioxidant Property of Carboxylated Lignin Isolated from Herbaceous Biomass Using the Maleic Acid Hydrotropic Fractionation
Source: Int J Mol Sci. 2024 Aug 27;25(17):9257. doi: 10.3390/ijms25179257 (PMC11394719; doi:10.3390/ijms25179257)
Supplement: Supplementary file 1 [file ijms-25-09257-s001.zip]

Archive with 1 entries (1 files):
- ijms-3126166-supplementary.pdf
